# Supplementary material for: Cytotoxic Indole-Diterpenoids from the Marine-Derived Fungus Penicillium sp. KFD28
Source: Mar Drugs. 2021 Oct 28;19(11):613. doi: 10.3390/md19110613 (PMC8619218; doi:10.3390/md19110613)
Supplement: Supplementary file 1 [file marinedrugs-19-00613-s001.zip]

Archive with 1 entries (1 files):
- marinedrugs-1419406-supplementary.pdf
